# Supplementary material for: Oxygen tolerance and detoxification mechanisms of highly enriched planktonic anaerobic ammonium-oxidizing (anammox) bacteria
Source: ISME Commun. 2023 May 3;3:45. doi: 10.1038/s43705-023-00251-7 (PMC10156729; doi:10.1038/s43705-023-00251-7)
Supplement: Supplementary file 2 — TableS1 [file 43705_2023_251_MOESM2_ESM.xlsx]

## Sheet: Table S1
			18	20	21	22	23	3	5	6	7	9	10	11	12	14	15	17	1	2
Table S1. Genes encoding known anti-oxidative enzymes located in the Brocadiales genomes representing 18 anammox bacterial species. "+" found in the genome sequence. *The protein with N-terminal FAD/NAD-binding domain and rubredoxin-binding C-terminal domain.
		(Family)	Scalinduaceae					Brocadiaceae											2-02-FULL-50-16-A
		(Genus)	SCAELEC01	Scalindua				Kuenenia	Jettenia			Brocadiaceae-family			Brocadia
		(Species)	SCAELEC01 sp004282745	Scalindua rubra_A	Scalindua sp001828595	Scalindua rubra_B	Scalindua japonica	Kuenenia stuttgartiensis	Jettenia sp900696655	Jettenia ecosi	Jettenia caeni	XYD2-FULL-41-16 sp001828645	PLOWO2-12-38-17 sp001830285	2-12-FULL-39-13 sp001824485	Brocadia sinica	Brocadia caroliniensis	Brocadia sapporoensis	Brocadia fulgida	2-02-FULL-50-16-A sp001828605	2-12-FULL-52-36 sp001828545
Superoxide dismutase (Sod)
	Mn-type	E. coli (sodA, b3908)	+		+		+
	Fe-type	E. coli (sodB, b1656)	+		+		+												+
	putative Sod	K. stuttgartiensis (kustd1303)						+	+	+	+				+	+	+	+	+
	Cu/Zn-type	E. coli (sodC, b1646)		+
	Ni-type	S. seoulensis (NiSOD, D0Z67_19685)
Superoxide reductase (Sor)
	Neelaredoxin (Nlr)	P. furiosus (nlr, PF1281)
		A. fulgidus (nlr, AF_0344)
		K. stuttgartiensis (kustc0565)	+	+	+	+	+	+				+	+	+	+	+	+	+	+	+
	Desulfoferrodoxin (Dfx)	D. vulgaris (dfx, DVU_3183)
Rubredoxin:oxygen oxidoreductase (Roo)
	Flavodiiron proteins (Fdp)	D. vulgaris (fdp, DVU_3185)	+	+	+	+	+	+	+	+	+	+	+	+	+	+	+	+	+	+
		C. difficile 630 (fdp1, cd1157)	+	+	+	+	+	+	+	+	+	+	+		+	+	+	+	+	+
		C. difficile 630 (fdp2, cd1623)	+	+	+	+	+	+	+	+	+	+	+	+	+	+	+	+	+	+
	(Fdp-rubredoxin operon)		+	+		+	+
	Rubrerythrins (Rbr)	D. vulgaris (rbr1, DVU_3094)	+	+			+	+	+	+	+	+	+		+	+	+	+	+
		D. vulgaris (rbr2, DVU_2310)
		C. difficil 630 (rbr1, cd1474)	+
		C. difficil 630 (rbr2, cd1524)	+
Flavorubredoxin (flavoRd)
		E. coli nitric oxide reductase flavorubredoxin (norV, b2710)	+	+	+	+	+	+	+	+	+	+	+		+	+	+	+	+	+
NADH:rubredoxin oxidoreductase (Nror)*
		C. acetobutylicum NADH:rubredoxin oxidoreductase (CA_C2448)	+	+		+	+			+	+					+	+	+
		E. coli NADH:flavorubredoxin reductase (norW, b2711)		+		+	+			+	+					+	+	+
Catalase (Cat)
		E. coli (katE, b1732)	+			+	+	+	+						+			+
Perooxidase
		E. coli cytochrome c perooxidase (ccp, b3518)	+	+	+	+	+	+	+	+	+	+	+		+	+	+	+	+	+
		E. coli glutathione perooxidase (btuE, b1710)	+			+	+
Terminal oxidase
		K. stuttgartiensis cbb3-type cytochrome c oxidase subunit (ccoP, kustc0427)	+			+	+	+
		K. stuttgartiensis unknown protein (kustc0428)	+			+	+	+
		K. stuttgartiensis cbb3-type cytochrome c oxidase subunit 1 (ccoN, kustc0429)	+	+	+	+	+	+											+	+
		K. stuttgartiensis cbb3-type cytochrome c oxidase maturation protein (ccoS, kustc0430)	+		+	+	+	+
		E. coli cytochrome bd-I ubiquinol oxidase subunit X (cydX, b4515)
		E. coli cytochrome bd ubiquinol oxidase subunit I (cydA, b0733)
		E. coli cytochrome bd ubiquinol oxidase subunit II (cydB, b0734)
		Thermus thermophilus ba3-type cytochrome c oxidase polypeptide I (TTHA1135)
		Thermus thermophilus ba3-type cytochrome c oxidase polypeptide II (TTHA1134)
